# Supplementary material for: Transcriptomic responses of Mediterranean sponges upon encounter with symbiont microbial consortia
Source: BMC Genomics. 2024 Jul 7;25:674. doi: 10.1186/s12864-024-10548-z (PMC11229196; doi:10.1186/s12864-024-10548-z)
Supplement: Supplementary file 1 — Supplementary Material 1 [file 12864_2024_10548_MOESM1_ESM.xlsx]

## Sheet: TableS4_DE_Dv
# Transcriptomic response of Mediterranean sponges upon encounter with symbiont microbial consortia.
# Angela Marulanda-Gomez, Martha Ribes, Sören Franzenburg, Ute Hentsche and Lucia Pita
Table S4. Differential Expression analysis for D. avara at as identified in edgeR (FDR p-value < 0.005 and log2|FC|≥2) at 1h, 3h and 5h
Time	Gene ID	sampleA	sampleB	logFC	logCPM	PValue	FDR	Dv_H30608_Seawater_Consort.	Dv_H30629__Seawater_Consort.	Dv_H30639_Seawater_Consort.	Dv_H31686_Seawater_Consort.	Dv_H30643_Sym	Dv_H31691_Sym	Dv_H31692_Sym	Dv_H30598_Sym
1h	TRINITY_DN739_c0_g4	Seawater consortia	Symbiont consortia	-11.365	4.18028	6.66e-26	2.93e-21	0	0	0	0	5.202	3.906	5.268	4.726
1h	TRINITY_DN18609_c0_g2	Seawater consortia	Symbiont consortia	10.641	3.46645	1.5e-19	3.29e-15	4.492	2.598	4.649	4.407	0	0	0	0
1h	TRINITY_DN322946_c0_g1	Seawater consortia	Symbiont consortia	-13.2882	6.09107	6.77e-14	9.92e-10	0	0	0	0	44.942	92.28	18.669	4.096
1h	TRINITY_DN13028_c1_g1	Seawater consortia	Symbiont consortia	-9.12637	2.00316	3.41e-13	3.74e-09	0	0	0	0	1.989	2.685	1.892	3.03
1h	TRINITY_DN137847_c3_g1	Seawater consortia	Symbiont consortia	-7.93894	0.909631	6.45e-11	5.67e-07	0	0	0	0	1.758	2.622	1.714	1.557
1h	TRINITY_DN65570_c0_g1	Seawater consortia	Symbiont consortia	8.21942	1.15863	1.76e-10	1.29e-06	0.719	0.493	0.436	0.281	0	0	0	0
1h	TRINITY_DN42758_c1_g2	Seawater consortia	Symbiont consortia	-8.61325	1.5218	2.59e-10	1.63e-06	0	0	0	0	6.437	13.936	18.962	7.682
1h	TRINITY_DN5241_c0_g1	Seawater consortia	Symbiont consortia	8.95767	4.65738	3.55e-09	1.95e-05	11.337	0.894	5.633	1.115	0	0	0.021	0.019
1h	TRINITY_DN22246_c3_g1	Seawater consortia	Symbiont consortia	-8.07434	1.03066	4.04e-09	1.97e-05	0	0	0	0	1.382	0.531	1.652	2.103
1h	TRINITY_DN31720_c0_g1	Seawater consortia	Symbiont consortia	-9.22465	2.09827	6.22e-09	2.74e-05	0	0	0	0	4.438	11.516	3.125	1.353
1h	TRINITY_DN143259_c0_g1	Seawater consortia	Symbiont consortia	-11.8161	6.95762	1.2e-07	0.000481467	0.779	1.469	0	0	2.093	2852.3	2517.33	2254.63
1h	TRINITY_DN51935_c0_g2	Seawater consortia	Symbiont consortia	-9.24364	2.11779	1.51e-07	0.000554398	0	0	0	0	7.358	2.781	1.328	0.408
1h	TRINITY_DN182729_c0_g1	Seawater consortia	Symbiont consortia	10.1703	3.00653	2.26e-07	0.000764818	24.24	42.746	1.979	2.98	0	0	0	0
1h	TRINITY_DN26225_c0_g1	Seawater consortia	Symbiont consortia	10.5749	3.40416	2.49e-07	0.00078104	25.027	1.571	1.736	2.032	0	0	0	0
1h	TRINITY_DN23202_c0_g1	Seawater consortia	Symbiont consortia	-7.53912	0.561901	2.81e-07	0.000825058	0	0	0	0	0.544	0.594	1.463	1.89
1h	TRINITY_DN14070_c0_g1	Seawater consortia	Symbiont consortia	5.35371	0.0307502	5.3e-07	0.00145561	0.967	0.472	0.883	0.792	0	0.053	0	0
1h	TRINITY_DN12548_c0_g1	Seawater consortia	Symbiont consortia	-7.02878	2.16814	1.23e-06	0.00317911	0.034	0	0	0	1.58	3.152	1.254	4.253
Time	Gene ID	sampleA	sampleB	logFC	logCPM	PValue	FDR	Dv_H30603Seawater_Consort.	Dv_H30605_Seawater_Consort.	Dv_H30640_Seawater_Consort.	Dv_H31685Seawater_Consort.	Dv_H30613_Sym	Dv_H30620_Sym	Dv_H30624_Sym
3h	TRINITY_DN143259_c0_g1	Seawater consortia	Symbiont consortia	-10.204	7.10697	1.89716e-43	8.02461e-39	2.096	2.528	1.177	2.831	2615.75	2280.81	2534.49
3h	TRINITY_DN739_c0_g4	Seawater consortia	Symbiont consortia	-11.0035	3.61308	3.04102e-18	6.43146e-14	0	0	0	0	3.377	4.031	3.795
3h	TRINITY_DN18609_c0_g2	Seawater consortia	Symbiont consortia	10.5548	3.57323	3.56521e-16	5.02671e-12	3.977	4.88	3.396	4.094	0	0	0
3h	TRINITY_DN322946_c0_g1	Seawater consortia	Symbiont consortia	-12.8323	5.4215	1.63756e-13	1.73164e-09	0	0	0	0	11.334	7.055	72.78
3h	TRINITY_DN13028_c1_g1	Seawater consortia	Symbiont consortia	-9.40245	2.06854	5.84722e-12	4.32825e-08	0	0	0	0	2.083	3.815	2.51
3h	TRINITY_DN4437_c1_g1	Seawater consortia	Symbiont consortia	-9.05139	1.73972	6.13965e-12	4.32825e-08	0	0	0	0	6.101	5.714	5.733
3h	TRINITY_DN801_c15_g1	Seawater consortia	Symbiont consortia	9.1977	2.25097	4.17805e-10	2.52462e-06	8.714	9.712	8.754	3.734	0	0	0
3h	TRINITY_DN42758_c1_g2	Seawater consortia	Symbiont consortia	-8.68287	1.39864	9.1299e-09	4.8272e-05	0	0	0	0	22.105	8.512	6.743
3h	TRINITY_DN472392_c0_g1	Seawater consortia	Symbiont consortia	-9.8061	2.45523	1.93262e-08	9.08289e-05	0	0	0	0	5.154	4.481	30.116
3h	TRINITY_DN23202_c0_g1	Seawater consortia	Symbiont consortia	-7.56964	0.428525	2.84839e-08	0.000120481	0	0	0	0	0.573	0.945	1.224
3h	TRINITY_DN193_c1_g1	Seawater consortia	Symbiont consortia	-10.7251	3.34116	1.75595e-07	0.000675212	0	0	0	0	0.533	19.976	9.641
3h	TRINITY_DN6776_c4_g2	Seawater consortia	Symbiont consortia	-3.60547	5.20185	1.97634e-07	0.000696627	3.831	3.694	1.404	4.884	18.314	17.933	53.182
3h	TRINITY_DN33881_c0_g1	Seawater consortia	Symbiont consortia	-7.05467	0.0141325	2.4581e-07	0.000799789	0	0	0	0	0.869	0.522	1.051
3h	TRINITY_DN65570_c0_g1	Seawater consortia	Symbiont consortia	7.93032	1.06293	4.29097e-07	0.00122256	1.111	1.293	1.022	0.147	0	0	0
3h	TRINITY_DN78838_c0_g6	Seawater consortia	Symbiont consortia	7.03123	0.281017	4.62232e-07	0.00122256	1.053	0.885	1.136	1.342	0	0	0
3h	TRINITY_DN37530_c0_g1	Seawater consortia	Symbiont consortia	-8.11141	0.895248	4.62454e-07	0.00122256	0	0	0	0	0.928	1.665	4.907
3h	TRINITY_DN31720_c0_g1	Seawater consortia	Symbiont consortia	-7.01723	2.31729	4.9789e-07	0.00123045	0	0	0.083	0.124	6.131	1.368	13.824
3h	TRINITY_DN11808_c33_g1	Seawater consortia	Symbiont consortia	7.21674	0.431276	5.23622e-07	0.00123045	1.491	1.837	1.899	0.891	0	0	0
3h	TRINITY_DN14754_c1_g1	Seawater consortia	Symbiont consortia	-5.12212	0.914318	5.59566e-07	0.00124571	3.295	0	0	3.226	4.828	8.656	3.632
3h	TRINITY_DN12548_c0_g1	Seawater consortia	Symbiont consortia	-9.31932	1.99049	1.09782e-06	0.00232177	0	0	0	0	0.454	4.004	2.55
3h	TRINITY_DN282156_c0_g1	Seawater consortia	Symbiont consortia	-7.59732	4.42879	1.49106e-06	0.00300328	1.17	0.496	0.929	0.62	1.076	215.821	274.543
3h	TRINITY_DN10832_c2_g1	Seawater consortia	Symbiont consortia	5.32275	0.310557	2.06553e-06	0.00396086	48.804	43.263	47.042	35.598	2.409	0	0
3h	TRINITY_DN22246_c3_g1	Seawater consortia	Symbiont consortia	-7.612	0.461696	2.15376e-06	0.00396086	0	0	0	0	0.553	1.998	0.53
3h	TRINITY_DN51935_c0_g2	Seawater consortia	Symbiont consortia	-8.64692	1.37407	2.26257e-06	0.00398759	0	0	0	0	1.224	0.306	4.193
3h	TRINITY_DN182729_c0_g1	Seawater consortia	Symbiont consortia	9.95482	2.98517	3.27951e-06	0.00537808	2.408	26.492	29.606	3.113	0	0	0
3h	TRINITY_DN137847_c3_g1	Seawater consortia	Symbiont consortia	-7.74829	0.582296	3.30583e-06	0.00537808	0	0	0	0	1.57	0.414	3.193
3h	TRINITY_DN7876_c3_g1	Seawater consortia	Symbiont consortia	-3.65181	0.854816	3.7926e-06	0.00578851	0.185	0.087	0.237	0.124	0.829	1.17	1.204
3h	TRINITY_DN23491_c0_g1	Seawater consortia	Symbiont consortia	-5.25963	-0.0531128	3.83182e-06	0.00578851	0.039	0	0	0	0.582	0.747	0.561
3h	TRINITY_DN61539_c0_g1	Seawater consortia	Symbiont consortia	-6.63307	-0.302366	7.51242e-06	0.0109573	0	0	0	0	1.56	1.278	1.959
3h	TRINITY_DN85113_c4_g1	Seawater consortia	Symbiont consortia	-6.97244	-0.0474499	8.76667e-06	0.0123604	0	0	0	0	11.048	4.67	14.609
3h	TRINITY_DN12728_c0_g1	Seawater consortia	Symbiont consortia	-6.34702	2.3032	1.0556e-05	0.0144031	0.292	0.272	1.899	0	25.768	2.295	21.047
3h	TRINITY_DN53753_c0_g1	Seawater consortia	Symbiont consortia	5.33512	1.00324	1.2168e-05	0.0160838	1.092	1.614	1.879	0.699	0	0.09	0
3h	TRINITY_DN202303_c0_g1	Seawater consortia	Symbiont consortia	7.36586	0.559997	2.23967e-05	0.0287071	1.725	5.415	10.808	7.309	0	0	0
3h	TRINITY_DN11134_c0_g1	Seawater consortia	Symbiont consortia	-8.11567	5.40596	2.38202e-05	0.0296337	0.487	2.605	1.61	3.034	2.755	1.737	213.118
3h	TRINITY_DN5241_c0_g1	Seawater consortia	Symbiont consortia	6.92092	4.13177	2.55861e-05	0.0307491	1.413	7.078	1.579	1.421	0	0.072	0
3h	TRINITY_DN599_c12_g2	Seawater consortia	Symbiont consortia	-6.89454	-0.112137	2.61707e-05	0.0307491	0	0	0	0	26.558	3.023	3.04
3h	TRINITY_DN26860_c0_g1	Seawater consortia	Symbiont consortia	-4.86044	0.691272	2.95569e-05	0.0337892	0.127	0	0.661	0	3.149	19.733	10.171
3h	TRINITY_DN16249_c0_g3	Seawater consortia	Symbiont consortia	-6.834	-0.152701	3.17448e-05	0.0353353	0	0	0	0	1.491	5.768	4.02
3h	TRINITY_DN77343_c0_g2	Seawater consortia	Symbiont consortia	-5.69442	0.35227	3.77708e-05	0.040958	0	0	0.052	0	1.58	0.225	0.826
3h	TRINITY_DN1299_c0_g1	Seawater consortia	Symbiont consortia	-4.02188	2.69703	3.87328e-05	0.040958	4.766	3.315	3.634	0	27.397	16.53	74.29
3h	TRINITY_DN283_c0_g2	Seawater consortia	Symbiont consortia	-7.94871	0.739511	4.20339e-05	0.0433646	0	0	0	0	33.824	7.558	2.295
3h	TRINITY_DN21409_c0_g1	Seawater consortia	Symbiont consortia	-6.39989	-0.466999	4.41411e-05	0.0444543	0	0	0	0	3.011	2.43	4.336
Time	Gene ID	sampleA	sampleB	logFC	logCPM	PValue	FDR	Dv_H30609_Seawater_Consort.	Dv_H30617_Seawater_Consort.	Dv_H30618_Seawater_Consort.	Dv_H30611_Sym	Dv_H30627_Sym	Dv_H31688_Sym
5h	TRINITY_DN143259_c0_g1	Seawater consortia	Symbiont consortia	-10.3818	7.28919	6.7392e-35	2.67876e-30	1.683	2.008	1.562	2274.33	1986.6	2833.09
5h	TRINITY_DN1473_c1_g1	Seawater consortia	Symbiont consortia	12.3849	4.9865	4.334e-18	7.84146e-14	40.559	240.07	116.2	0	0	0
5h	TRINITY_DN1745_c0_g1	Seawater consortia	Symbiont consortia	-11.4218	4.03312	5.91823e-18	7.84146e-14	0	0	0	20.143	11.164	10.171
5h	TRINITY_DN739_c0_g4	Seawater consortia	Symbiont consortia	-11.5431	4.15315	1.16878e-17	1.16145e-13	0	0	0	3.549	6.333	4.416
5h	TRINITY_DN35_c1_g1	Seawater consortia	Symbiont consortia	7.34622	4.25775	5.36599e-16	4.26585e-12	3.191	4.007	2.363	0.02	0.019	0.021
5h	TRINITY_DN5077_c0_g1	Seawater consortia	Symbiont consortia	-10.5579	3.18338	9.44953e-14	6.26016e-10	0	0	0	7.01	6.409	5.457
5h	TRINITY_DN18609_c0_g2	Seawater consortia	Symbiont consortia	10.6445	3.26391	3.62203e-13	2.05674e-09	3.068	4.41	2.662	0	0	0
5h	TRINITY_DN322946_c0_g1	Seawater consortia	Symbiont consortia	-13.1298	5.72946	5.61532e-12	2.79004e-08	0	0	0	72.4	8.657	14.534
5h	TRINITY_DN35530_c0_g1	Seawater consortia	Symbiont consortia	4.45656	5.41253	1.3905e-11	6.14124e-08	291.433	353.742	158.422	5.019	6.046	6.731
5h	TRINITY_DN150336_c1_g1	Seawater consortia	Symbiont consortia	9.75863	2.39952	1.80408e-11	7.17103e-08	21.916	20.72	20.021	0	0	0
5h	TRINITY_DN54_c9_g1	Seawater consortia	Symbiont consortia	-8.4743	3.15288	4.84241e-11	1.74983e-07	0	0	0.039	4.526	9.891	5.245
5h	TRINITY_DN801_c15_g1	Seawater consortia	Symbiont consortia	9.84635	2.48469	1.00222e-10	3.31977e-07	14.939	8.579	8.005	0	0	0
5h	TRINITY_DN224704_c0_g1	Seawater consortia	Symbiont consortia	-10.7363	3.35767	1.76073e-10	5.38363e-07	0	0	0	14.415	81.102	72.182
5h	TRINITY_DN13028_c1_g1	Seawater consortia	Symbiont consortia	-9.85759	2.50253	3.31696e-10	9.41755e-07	0	0	0	2.485	5.214	2.537
5h	TRINITY_DN2738_c1_g1	Seawater consortia	Symbiont consortia	8.99548	1.66846	6.16314e-10	1.63319e-06	1.908	1.615	1.649	0	0	0
5h	TRINITY_DN2791_c1_g1	Seawater consortia	Symbiont consortia	-9.74829	2.39607	4.78235e-09	1.13471e-05	0	0	0	5.403	3.214	10.298
5h	TRINITY_DN4437_c1_g1	Seawater consortia	Symbiont consortia	-6.99963	1.70504	4.85296e-09	1.13471e-05	0.441	0	0	6.922	4.075	4.416
5h	TRINITY_DN27548_c0_g1	Seawater consortia	Symbiont consortia	8.47779	1.18388	6.64577e-09	1.46757e-05	4.904	3.684	4.07	0	0	0
5h	TRINITY_DN42758_c1_g2	Seawater consortia	Symbiont consortia	-9.54699	2.20215	8.46745e-09	1.77144e-05	0	0	0	10.53	16.655	31.011
5h	TRINITY_DN47161_c0_g1	Seawater consortia	Symbiont consortia	-12.2416	4.84515	1.13439e-08	2.25454e-05	0	0	0	1.647	35.299	18.122
5h	TRINITY_DN1873_c1_g2	Seawater consortia	Symbiont consortia	8.90003	1.57781	1.41556e-08	2.67939e-05	4.063	6.742	3.211	0	0	0
5h	TRINITY_DN18729_c0_g1	Seawater consortia	Symbiont consortia	-8.72499	1.428	3.24466e-08	5.86237e-05	0	0	0	3.796	1.617	3.089
5h	TRINITY_DN9624_c0_g1	Seawater consortia	Symbiont consortia	-8.58887	1.30165	4.59242e-08	7.88371e-05	0	0	0	5.058	2.334	5.361
5h	TRINITY_DN63_c1_g1	Seawater consortia	Symbiont consortia	6.18175	2.88457	4.76009e-08	7.88371e-05	3.714	3.956	1.996	0	0.086	0.064
5h	TRINITY_DN2080_c3_g1	Seawater consortia	Symbiont consortia	7.41952	2.59869	5.11087e-08	7.96162e-05	4.945	2.422	1.697	0	0.048	0
5h	TRINITY_DN2200_c5_g1	Seawater consortia	Symbiont consortia	-8.86224	1.55482	5.20773e-08	7.96162e-05	0	0	0	2.633	1.33	3.355
5h	TRINITY_DN5542_c0_g1	Seawater consortia	Symbiont consortia	-4.85043	3.0904	6.4753e-08	9.53284e-05	0.646	0.283	0.116	6.705	6.008	9.895
5h	TRINITY_DN65570_c0_g1	Seawater consortia	Symbiont consortia	8.41456	1.12487	1.17906e-07	0.00016738	0.267	0.626	0.55	0	0	0
5h	TRINITY_DN8355_c0_g1	Seawater consortia	Symbiont consortia	8.46893	2.86113	1.76061e-07	0.000241318	0.39	1.201	2.671	0	0.01	0
5h	TRINITY_DN26225_c0_g1	Seawater consortia	Symbiont consortia	9.80497	2.44495	2.04462e-07	0.000270906	3.058	1.12	7.85	0	0	0
5h	TRINITY_DN5156_c0_g2	Seawater consortia	Symbiont consortia	-6.49631	1.27419	3.12029e-07	0.000400092	0	0	0.058	12.325	24.958	23.717
5h	TRINITY_DN16852_c2_g2	Seawater consortia	Symbiont consortia	7.52796	0.33309	3.73527e-07	0.000463979	1.447	1.504	1.051	0	0	0
5h	TRINITY_DN465174_c0_g1	Seawater consortia	Symbiont consortia	8.70716	1.39605	4.3029e-07	0.000511511	0.975	2.796	3.8	0	0	0
5h	TRINITY_DN26424_c0_g1	Seawater consortia	Symbiont consortia	-8.38952	1.11696	4.3753e-07	0.000511511	0	0	0	4.624	7.318	11.699
5h	TRINITY_DN13490_c0_g1	Seawater consortia	Symbiont consortia	-9.2632	1.93582	5.76978e-07	0.000655265	0	0	0	11.536	1.655	3.917
5h	TRINITY_DN472392_c0_g1	Seawater consortia	Symbiont consortia	-9.90011	2.54684	7.67814e-07	0.000837556	0	0	0	27.449	4.257	4.852
5h	TRINITY_DN18609_c0_g1	Seawater consortia	Symbiont consortia	6.08843	1.81512	7.79631e-07	0.000837556	2.657	1.756	1.861	0	0.105	0
5h	TRINITY_DN31720_c0_g1	Seawater consortia	Symbiont consortia	-6.98879	2.43001	8.12461e-07	0.000849856	0.123	0	0	10.777	2.65	7.325
5h	TRINITY_DN61539_c1_g1	Seawater consortia	Symbiont consortia	-10.266	2.90172	8.45806e-07	0.000862049	0	0	0	38.778	7.586	3.864
5h	TRINITY_DN6063_c0_g2	Seawater consortia	Symbiont consortia	7.57061	0.369575	1.04171e-06	0.00103517	3.201	1.615	1.639	0	0	0
5h	TRINITY_DN41910_c0_g1	Seawater consortia	Symbiont consortia	8.61103	1.30652	1.21205e-06	0.00117507	1.036	2.523	4.851	0	0	0
5h	TRINITY_DN445_c0_g2	Seawater consortia	Symbiont consortia	-6.06044	0.906648	1.24837e-06	0.00118146	0	0.232	0	6.734	6.687	4.799
5h	TRINITY_DN23438_c0_g1	Seawater consortia	Symbiont consortia	-9.36168	2.02175	1.44887e-06	0.00133933	0	0	0	2.524	4.094	15.521
5h	TRINITY_DN23202_c0_g1	Seawater consortia	Symbiont consortia	-7.53813	0.367547	1.61085e-06	0.00145522	0	0	0	1.134	0.775	0.488
5h	TRINITY_DN1020_c0_g1	Seawater consortia	Symbiont consortia	-4.73977	1.7061	2.26312e-06	0.00199904	0.164	0	0.125	2.347	1.531	1.529
5h	TRINITY_DN27323_c0_g1	Seawater consortia	Symbiont consortia	8.09013	0.827212	2.57896e-06	0.0022285	0.277	0.888	0.424	0	0	0
5h	TRINITY_DN9504_c0_g1	Seawater consortia	Symbiont consortia	6.04834	0.515534	3.08848e-06	0.002612	4.104	1.272	3.318	0.069	0	0
5h	TRINITY_DN6063_c1_g1	Seawater consortia	Symbiont consortia	7.43978	0.257583	3.89753e-06	0.00322756	1.303	0.676	0.704	0	0	0

## Sheet: TableS5_DEGs_Annotation_Dv
# Transcriptomic response of Mediterranean sponges upon encounter with symbiont microbial consortia.
# Angela Marulanda-Gomez, Martha Ribes, Sören Franzenburg, Ute Hentsche and Lucia Pita
Table S5. Annotation of DEGs in D. avara as identified in edgeR (FDR p-value < 0.005 and log2|FC|≥2)
Gene ID	TimePoint_h	ChangeDirection	log2FC	padj	Pfam	sigP	blastPUniprot	e-value	blastpDescription	Goannotation
TRINITY_DN322946_c0_g1	1	Increased_Expression_Symbiont	-13.2882	9.91659e-10	PF00240.23^ubiquitin	sigP	RL40_TETTS	2.71e-14	Ubiquitin-60S ribosomal protein L40	GO:0003735^molecular_function^structural constituent of ribosome,GO:0005515^molecular_function^protein binding,GO:0005634^cellular_component^nucleus,GO:0005840^cellular_component^ribosome,GO:0006412^biological_process^translation
TRINITY_DN143259_c0_g1	1	Increased_Expression_Symbiont	-11.8161	0.000481467	.	.	.		.	.
TRINITY_DN739_c0_g4	1	Increased_Expression_Symbiont	-11.365	2.9302e-21	PF01436.21^NHL	sigP	LIN41_DANRE	1.58e-45	E3 ubiquitin-protein ligase TRIM71	GO:0000082^biological_process^G1/S transition of mitotic cell cycle,GO:0000209^biological_process^protein polyubiquitination,GO:0000932^cellular_component^P-body,GO:0004842^molecular_function^ubiquitin-protein transferase activity,GO:0005515^molecular_function^protein binding,GO:0008270^molecular_function^zinc ion binding,GO:0008543^biological_process^fibroblast growth factor receptor signaling p…
TRINITY_DN11738_c1_g1	1	Increased_Expression_Symbiont	-11.1392	0.0204864	.	sigP	SEPT7_RAT	1.87e-22	Septin-7	GO:0000281^biological_process^mitotic cytokinesis,GO:0000777^cellular_component^condensed chromosome kinetochore,GO:0001725^cellular_component^stress fiber,GO:0003924^molecular_function^GTPase activity,GO:0005525^molecular_function^GTP binding,GO:0005634^cellular_component^nucleus,GO:0005819^cellular_component^spindle,GO:0005930^cellular_component^axoneme,GO:0005938^cellular_component^cell cortex…
TRINITY_DN6759_c2_g1	1	Increased_Expression_Symbiont	-10.4537	0.042326	PF02176.18^zf-TRAF	sigP	TRAF2_MOUSE	2.24e-09	TNF receptor-associated factor 2	GO:0000151^cellular_component^ubiquitin ligase complex,GO:0002726^biological_process^positive regulation of T cell cytokine production,GO:0004842^molecular_function^ubiquitin-protein transferase activity,GO:0005164^molecular_function^tumor necrosis factor receptor binding,GO:0005174^molecular_function^CD40 receptor binding,GO:0005654^cellular_component^nucleoplasm,GO:0005737^cellular_component^cy…
TRINITY_DN51935_c0_g2	1	Increased_Expression_Symbiont	-9.24364	0.000554398	PF00619.21^CARD	sigP	.		.	GO:0042981^biological_process^regulation of apoptotic process
TRINITY_DN31720_c0_g1	1	Increased_Expression_Symbiont	-9.22465	2.73614e-05	.	sigP	.		.	.
TRINITY_DN13028_c1_g1	1	Increased_Expression_Symbiont	-9.12637	3.74373e-09	.	.	.		.	.
TRINITY_DN42758_c1_g2	1	Increased_Expression_Symbiont	-8.61325	1.62987e-06	PF05729.12^NACHT	sigP	NLRP3_MACMU	1.13e-09	NACHT, LRR and PYD domains-containing protein 3	GO:0002830^biological_process^positive regulation of type 2 immune response,GO:0005524^molecular_function^ATP binding,GO:0005576^cellular_component^extracellular region,GO:0005634^cellular_component^nucleus,GO:0005737^cellular_component^cytoplasm,GO:0005783^cellular_component^endoplasmic reticulum,GO:0006954^biological_process^inflammatory response,GO:0008134^molecular_function^transcription fact…
TRINITY_DN283_c0_g2	1	Increased_Expression_Symbiont	-8.10654	0.0316041	.	.	.		.	.
TRINITY_DN22246_c3_g1	1	Increased_Expression_Symbiont	-8.07434	1.97216e-05	.	sigP	.		.	.
TRINITY_DN137847_c3_g1	1	Increased_Expression_Symbiont	-7.93894	5.67211e-07	PF00530.18^SRCR	sigP	NETR_RAT	1.96e-58	Neurotrypsin	GO:0001530^molecular_function^lipopolysaccharide binding,GO:0001824^biological_process^blastocyst development,GO:0001833^biological_process^inner cell mass cell proliferation,GO:0003677^molecular_function^DNA binding,GO:0004252^molecular_function^serine-type endopeptidase activity,GO:0005044^molecular_function^scavenger receptor activity,GO:0005615^cellular_component^extracellular space,GO:000573…
TRINITY_DN23202_c0_g1	1	Increased_Expression_Symbiont	-7.53912	0.000825058	.	.	.		.	.
TRINITY_DN12548_c0_g1	1	Increased_Expression_Symbiont	-7.02878	0.00317911	.	sigP	.		.	.
TRINITY_DN12728_c0_g1	1	Increased_Expression_Symbiont	-6.38787	0.0204864	PF00244.20^14-3-3	sigP	1433G_BOVIN	3.8e-57	14-3-3 protein gamma	GO:0005159^molecular_function^insulin-like growth factor receptor binding,GO:0005634^cellular_component^nucleus,GO:0005737^cellular_component^cytoplasm,GO:0009740^biological_process^gibberellic acid mediated signaling pathway,GO:0019005^cellular_component^SCF ubiquitin ligase complex,GO:0019904^molecular_function^protein domain specific binding,GO:0031146^biological_process^SCF-dependent proteaso…
TRINITY_DN12910_c0_g1	1	Increased_Expression_Symbiont	-5.11866	0.042326	.	.	.		.	.
TRINITY_DN53350_c0_g2	1	Increased_Expression_Symbiont	-4.4725	0.0137033	.	.	.		.	.
TRINITY_DN67265_c1_g1	1	Reduced_Expression_Symbiont	3.36452	0.0401054	PF03564.15^DUF1759^PF05585.12^DUF1758	sigP	.		.	.
TRINITY_DN35530_c0_g1	1	Reduced_Expression_Symbiont	3.77702	0.0178513	.	sigP	.		.	.
TRINITY_DN57425_c0_g1	1	Reduced_Expression_Symbiont	4.81593	0.0407544	.	.	.		.	.
TRINITY_DN14070_c0_g1	1	Reduced_Expression_Symbiont	5.35371	0.00145561	PF03564.15^DUF1759^PF18701.1^DUF5641	sigP	.		.	.
TRINITY_DN60907_c0_g1	1	Reduced_Expression_Symbiont	6.2892	0.0202983	.	sigP	.		.	.
TRINITY_DN59027_c1_g2	1	Reduced_Expression_Symbiont	6.56495	0.0179201	.	sigP	.		.	.
TRINITY_DN25619_c0_g1	1	Reduced_Expression_Symbiont	6.81827	0.045042	.	sigP	LUZP4_HUMAN	4.39e-07	Leucine zipper protein 4	GO:0003723^molecular_function^RNA binding,GO:0003743^molecular_function^translation initiation factor activity,GO:0003924^molecular_function^GTPase activity,GO:0005525^molecular_function^GTP binding,GO:0005634^cellular_component^nucleus,GO:0005737^cellular_component^cytoplasm,GO:0005886^cellular_component^plasma membrane,GO:0007339^biological_process^binding of sperm to zona pellucida,GO:0016021^…
TRINITY_DN34892_c0_g1	1	Reduced_Expression_Symbiont	7.05498	0.0281845	PF13516.6^LRR_6	sigP	RINI_MOUSE	1.95e-10	Ribonuclease inhibitor	GO:0005515^molecular_function^protein binding,GO:0005524^molecular_function^ATP binding,GO:0005654^cellular_component^nucleoplasm,GO:0005730^cellular_component^nucleolus,GO:0005737^cellular_component^cytoplasm,GO:0005739^cellular_component^mitochondrion,GO:0005815^cellular_component^microtubule organizing center,GO:0005829^cellular_component^cytosol,GO:0005938^cellular_component^cell cortex,GO:00…
TRINITY_DN65570_c0_g1	1	Reduced_Expression_Symbiont	8.21942	1.28919e-06	PF13516.6^LRR_6	sigP	NLRC3_HUMAN	3.42e-38	NLR family CARD domain-containing protein 3	GO:0005515^molecular_function^protein binding,GO:0005524^molecular_function^ATP binding,GO:0005737^cellular_component^cytoplasm,GO:0005815^cellular_component^microtubule organizing center,GO:0005829^cellular_component^cytosol,GO:0007249^biological_process^I-kappaB kinase/NF-kappaB signaling,GO:0014067^biological_process^negative regulation of phosphatidylinositol 3-kinase signaling,GO:0032088^bio…
TRINITY_DN5241_c0_g1	1	Reduced_Expression_Symbiont	8.95767	1.95405e-05	PF13927.6^Ig_3	sigP	SCUB1_HUMAN	2.73e-11	Signal peptide, CUB and EGF-like domain-containing protein 1	GO:0004252^molecular_function^serine-type endopeptidase activity,GO:0005509^molecular_function^calcium ion binding,GO:0005615^cellular_component^extracellular space,GO:0005886^cellular_component^plasma membrane,GO:0006508^biological_process^proteolysis,GO:0006954^biological_process^inflammatory response,GO:0007512^biological_process^adult heart development,GO:0007596^biological_process^blood coag…
TRINITY_DN182729_c0_g1	1	Reduced_Expression_Symbiont	10.1703	0.000764818	PF00412.22^LIM	sigP	FHL3_BOVIN	4e-10	Four and a half LIM domains protein 3	GO:0001725^cellular_component^stress fiber,GO:0003779^molecular_function^actin binding,GO:0005634^cellular_component^nucleus,GO:0030018^cellular_component^Z disc,GO:0030036^biological_process^actin cytoskeleton organization,GO:0046872^molecular_function^metal ion binding
TRINITY_DN26225_c0_g1	1	Reduced_Expression_Symbiont	10.5749	0.00078104	.	sigP	.		.	.
TRINITY_DN18609_c0_g2	1	Reduced_Expression_Symbiont	10.641	3.29037e-15	PF13516.6^LRR_6	sigP	NLRC3_HUMAN	3.12e-39	NLR family CARD domain-containing protein 3	GO:0005515^molecular_function^protein binding,GO:0005524^molecular_function^ATP binding,GO:0005737^cellular_component^cytoplasm,GO:0005815^cellular_component^microtubule organizing center,GO:0005829^cellular_component^cytosol,GO:0007249^biological_process^I-kappaB kinase/NF-kappaB signaling,GO:0014067^biological_process^negative regulation of phosphatidylinositol 3-kinase signaling,GO:0032088^bio…
TRINITY_DN4314_c2_g1	1	Reduced_Expression_Symbiont	11.6971	0.0182205	PF02404.15^SCF^PF03606.15^DcuC	sigP	.		.	GO:0005173^molecular_function^stem cell factor receptor binding,GO:0007155^biological_process^cell adhesion,GO:0016020^cellular_component^membrane,GO:0016021^cellular_component^integral component of membrane
TRINITY_DN12186_c0_g3	1	Reduced_Expression_Symbiont	13.4254	0.0197176	.	sigP	.		.	.
TRINITY_DN322946_c0_g1	3	Increased_Expression_Symbiont	-12.8323	1.73164e-09	PF00240.23^ubiquitin	sigP	RL40_TETTS	2.71e-14	Ubiquitin-60S ribosomal protein L40	GO:0003735^molecular_function^structural constituent of ribosome,GO:0005515^molecular_function^protein binding,GO:0005634^cellular_component^nucleus,GO:0005840^cellular_component^ribosome,GO:0006412^biological_process^translation
TRINITY_DN739_c0_g4	3	Increased_Expression_Symbiont	-11.0035	6.43146e-14	PF01436.21^NHL	sigP	LIN41_DANRE	1.58e-45	E3 ubiquitin-protein ligase TRIM71	GO:0000082^biological_process^G1/S transition of mitotic cell cycle,GO:0000209^biological_process^protein polyubiquitination,GO:0000932^cellular_component^P-body,GO:0004842^molecular_function^ubiquitin-protein transferase activity,GO:0005515^molecular_function^protein binding,GO:0008270^molecular_function^zinc ion binding,GO:0008543^biological_process^fibroblast growth factor receptor signaling p…
TRINITY_DN193_c1_g1	3	Increased_Expression_Symbiont	-10.7251	0.000675212	PF00656.22^Peptidase_C14^PF05729.12^NACHT	sigP	.		.	.
TRINITY_DN143259_c0_g1	3	Increased_Expression_Symbiont	-10.204	8.02461e-39	.	.	.		.	.
TRINITY_DN472392_c0_g1	3	Increased_Expression_Symbiont	-9.8061	9.08289e-05	.	sigP	.		.	.
TRINITY_DN13028_c1_g1	3	Increased_Expression_Symbiont	-9.40245	4.32825e-08	.	.	.		.	.
TRINITY_DN12548_c0_g1	3	Increased_Expression_Symbiont	-9.31932	0.00232177	.	sigP	.		.	.
TRINITY_DN4437_c1_g1	3	Increased_Expression_Symbiont	-9.05139	4.32825e-08	PF00041.21^fn3	sigP	PTPRD_MOUSE	3.51e-06	Receptor-type tyrosine-protein phosphatase delta	GO:0000139^cellular_component^Golgi membrane,GO:0001669^cellular_component^acrosomal vesicle,GO:0004725^molecular_function^protein tyrosine phosphatase activity,GO:0005102^molecular_function^signaling receptor binding,GO:0005515^molecular_function^protein binding,GO:0005794^cellular_component^Golgi apparatus,GO:0005829^cellular_component^cytosol,GO:0005886^cellular_component^plasma membrane,GO:00…
TRINITY_DN42758_c1_g2	3	Increased_Expression_Symbiont	-8.68287	4.8272e-05	PF05729.12^NACHT	sigP	NLRP3_MACMU	1.13e-09	NACHT, LRR and PYD domains-containing protein 3	GO:0002830^biological_process^positive regulation of type 2 immune response,GO:0005524^molecular_function^ATP binding,GO:0005576^cellular_component^extracellular region,GO:0005634^cellular_component^nucleus,GO:0005737^cellular_component^cytoplasm,GO:0005783^cellular_component^endoplasmic reticulum,GO:0006954^biological_process^inflammatory response,GO:0008134^molecular_function^transcription fact…
TRINITY_DN51935_c0_g2	3	Increased_Expression_Symbiont	-8.64692	0.00398759	PF00619.21^CARD	sigP	.		.	GO:0042981^biological_process^regulation of apoptotic process
TRINITY_DN11134_c0_g1	3	Increased_Expression_Symbiont	-8.11567	0.0296337	PF13927.6^Ig_3	sigP	HMCN2_MOUSE	5.15e-11	Hemicentin-2	GO:0005509^molecular_function^calcium ion binding,GO:0005576^cellular_component^extracellular region,GO:0005604^cellular_component^basement membrane,GO:0005615^cellular_component^extracellular space,GO:0005938^cellular_component^cell cortex,GO:0030054^cellular_component^cell junction,GO:0031012^cellular_component^extracellular matrix,GO:0032154^cellular_component^cleavage furrow,GO:0050896^biolog…
TRINITY_DN37530_c0_g1	3	Increased_Expression_Symbiont	-8.11141	0.00122256	PF13445.6^zf-RING_UBOX	sigP	TRI56_BOVIN	3.26e-23	E3 ubiquitin-protein ligase TRIM56	GO:0004842^molecular_function^ubiquitin-protein transferase activity,GO:0005576^cellular_component^extracellular region,GO:0005737^cellular_component^cytoplasm,GO:0006869^biological_process^lipid transport,GO:0008270^molecular_function^zinc ion binding,GO:0008289^molecular_function^lipid binding,GO:0032608^biological_process^interferon-beta production,GO:0034340^biological_process^response to typ…
TRINITY_DN283_c0_g2	3	Increased_Expression_Symbiont	-7.94871	0.0433646	.	.	.		.	.
TRINITY_DN137847_c3_g1	3	Increased_Expression_Symbiont	-7.74829	0.00537808	PF00530.18^SRCR	sigP	NETR_RAT	1.96e-58	Neurotrypsin	GO:0001530^molecular_function^lipopolysaccharide binding,GO:0001824^biological_process^blastocyst development,GO:0001833^biological_process^inner cell mass cell proliferation,GO:0003677^molecular_function^DNA binding,GO:0004252^molecular_function^serine-type endopeptidase activity,GO:0005044^molecular_function^scavenger receptor activity,GO:0005615^cellular_component^extracellular space,GO:000573…
TRINITY_DN22246_c3_g1	3	Increased_Expression_Symbiont	-7.612	0.00396086	.	sigP	.		.	.
TRINITY_DN282156_c0_g1	3	Increased_Expression_Symbiont	-7.59732	0.00300328	.	.	.		.	.
TRINITY_DN23202_c0_g1	3	Increased_Expression_Symbiont	-7.56964	0.000120481	.	.	.		.	.
TRINITY_DN33881_c0_g1	3	Increased_Expression_Symbiont	-7.05467	0.000799789	PF13516.6^LRR_6	sigP	PPR37_CAEBR	2.72e-07	Protein phosphatase 1 regulatory subunit 37 homolog	GO:0005515^molecular_function^protein binding
TRINITY_DN31720_c0_g1	3	Increased_Expression_Symbiont	-7.01723	0.00123045	.	sigP	.		.	.
TRINITY_DN85113_c4_g1	3	Increased_Expression_Symbiont	-6.97244	0.0123604	.	.	.		.	.
TRINITY_DN599_c12_g2	3	Increased_Expression_Symbiont	-6.89454	0.0307491	.	sigP	.		.	.
TRINITY_DN16249_c0_g3	3	Increased_Expression_Symbiont	-6.834	0.0353353	PF00041.21^fn3	sigP	PTPRQ_RAT	7.16e-08	Phosphatidylinositol phosphatase PTPRQ	GO:0004725^molecular_function^protein tyrosine phosphatase activity,GO:0005515^molecular_function^protein binding,GO:0005886^cellular_component^plasma membrane,GO:0016021^cellular_component^integral component of membrane,GO:0045598^biological_process^regulation of fat cell differentiation
TRINITY_DN61539_c0_g1	3	Increased_Expression_Symbiont	-6.63307	0.0109573	.	.	.		.	.
TRINITY_DN21409_c0_g1	3	Increased_Expression_Symbiont	-6.39989	0.0444543	PF01436.21^NHL	sigP	LIN41_CAEEL	1.38e-07	Protein lin-41	GO:0000209^biological_process^protein polyubiquitination,GO:0000932^cellular_component^P-body,GO:0003723^molecular_function^RNA binding,GO:0003729^molecular_function^mRNA binding,GO:0004842^molecular_function^ubiquitin-protein transferase activity,GO:0005515^molecular_function^protein binding,GO:0005737^cellular_component^cytoplasm,GO:0006402^biological_process^mRNA catabolic process,GO:0007276^b…
TRINITY_DN12728_c0_g1	3	Increased_Expression_Symbiont	-6.34702	0.0144031	PF00244.20^14-3-3	sigP	1433G_BOVIN	3.8e-57	14-3-3 protein gamma	GO:0005159^molecular_function^insulin-like growth factor receptor binding,GO:0005634^cellular_component^nucleus,GO:0005737^cellular_component^cytoplasm,GO:0009740^biological_process^gibberellic acid mediated signaling pathway,GO:0019005^cellular_component^SCF ubiquitin ligase complex,GO:0019904^molecular_function^protein domain specific binding,GO:0031146^biological_process^SCF-dependent proteaso…
TRINITY_DN77343_c0_g2	3	Increased_Expression_Symbiont	-5.69442	0.040958	.	sigP	.		.	.
TRINITY_DN23491_c0_g1	3	Increased_Expression_Symbiont	-5.25963	0.00578851	.	sigP	.		.	.
TRINITY_DN14754_c1_g1	3	Increased_Expression_Symbiont	-5.12212	0.00124571	.	sigP	.		.	.
TRINITY_DN26860_c0_g1	3	Increased_Expression_Symbiont	-4.86044	0.0337892	.	.	.		.	.
TRINITY_DN1299_c0_g1	3	Increased_Expression_Symbiont	-4.02188	0.040958	PF00008.27^EGF^PF12661.7^hEGF	sigP	SVEP1_MOUSE	1.22e-38	Sushi, von Willebrand factor type A, EGF and pentraxin domain-containing protein 1	GO:0001525^biological_process^angiogenesis,GO:0001658^biological_process^branching involved in ureteric bud morphogenesis,GO:0001756^biological_process^somitogenesis,GO:0001840^biological_process^neural plate development,GO:0002244^biological_process^hematopoietic progenitor cell differentiation,GO:0003007^biological_process^heart morphogenesis,GO:0003682^molecular_function^chromatin binding,GO:0…
TRINITY_DN7876_c3_g1	3	Increased_Expression_Symbiont	-3.65181	0.00578851	PF00098.23^zf-CCHC^PF13650.6^Asp_protease_2	sigP	YRD6_CAEEL	5.72e-06	Uncharacterized protein K02A2.6	GO:0003676^molecular_function^nucleic acid binding,GO:0008270^molecular_function^zinc ion binding,GO:0015074^biological_process^DNA integration
TRINITY_DN6776_c4_g2	3	Increased_Expression_Symbiont	-3.60547	0.000696627	PF00047.25^ig	sigP	.		.	.
TRINITY_DN10832_c2_g1	3	Reduced_Expression_Symbiont	5.32275	0.00396086	.	.	.		.	.
TRINITY_DN53753_c0_g1	3	Reduced_Expression_Symbiont	5.33512	0.0160838	.	sigP	AP5B1_XENTR	4.93e-07	AP-5 complex subunit beta-1	GO:0015031^biological_process^protein transport,GO:0016197^biological_process^endosomal transport,GO:0030119^cellular_component^AP-type membrane coat adaptor complex
TRINITY_DN5241_c0_g1	3	Reduced_Expression_Symbiont	6.92092	0.0307491	PF13927.6^Ig_3	sigP	SCUB1_HUMAN	8.81e-12	Signal peptide, CUB and EGF-like domain-containing protein 1	GO:0004252^molecular_function^serine-type endopeptidase activity,GO:0005509^molecular_function^calcium ion binding,GO:0005615^cellular_component^extracellular space,GO:0005886^cellular_component^plasma membrane,GO:0006508^biological_process^proteolysis,GO:0006954^biological_process^inflammatory response,GO:0007512^biological_process^adult heart development,GO:0007596^biological_process^blood coag…
TRINITY_DN78838_c0_g6	3	Reduced_Expression_Symbiont	7.03123	0.00122256	.	.	.		.	.
TRINITY_DN11808_c33_g1	3	Reduced_Expression_Symbiont	7.21674	0.00123045	.	.	.		.	.
TRINITY_DN202303_c0_g1	3	Reduced_Expression_Symbiont	7.36586	0.0287071	.	sigP	.		.	.
TRINITY_DN65570_c0_g1	3	Reduced_Expression_Symbiont	7.93032	0.00122256	PF13516.6^LRR_6	sigP	NLRC3_HUMAN	3.42e-38	NLR family CARD domain-containing protein 3	GO:0005515^molecular_function^protein binding,GO:0005524^molecular_function^ATP binding,GO:0005737^cellular_component^cytoplasm,GO:0005815^cellular_component^microtubule organizing center,GO:0005829^cellular_component^cytosol,GO:0007249^biological_process^I-kappaB kinase/NF-kappaB signaling,GO:0014067^biological_process^negative regulation of phosphatidylinositol 3-kinase signaling,GO:0032088^bio…
TRINITY_DN801_c15_g1	3	Reduced_Expression_Symbiont	9.1977	2.52462e-06	.	.	.		.	.
TRINITY_DN182729_c0_g1	3	Reduced_Expression_Symbiont	9.95482	0.00537808	PF00412.22^LIM	sigP	FHL3_BOVIN	4e-10	Four and a half LIM domains protein 3	GO:0001725^cellular_component^stress fiber,GO:0003779^molecular_function^actin binding,GO:0005634^cellular_component^nucleus,GO:0030018^cellular_component^Z disc,GO:0030036^biological_process^actin cytoskeleton organization,GO:0046872^molecular_function^metal ion binding
TRINITY_DN18609_c0_g2	3	Reduced_Expression_Symbiont	10.5548	5.02671e-12	PF13516.6^LRR_6	sigP	NLRC3_HUMAN	3.12e-39	NLR family CARD domain-containing protein 3	GO:0005515^molecular_function^protein binding,GO:0005524^molecular_function^ATP binding,GO:0005737^cellular_component^cytoplasm,GO:0005815^cellular_component^microtubule organizing center,GO:0005829^cellular_component^cytosol,GO:0007249^biological_process^I-kappaB kinase/NF-kappaB signaling,GO:0014067^biological_process^negative regulation of phosphatidylinositol 3-kinase signaling,GO:0032088^bio…
TRINITY_DN322946_c0_g1	5	Increased_Expression_Symbiont	-13.1298	2.79004e-08	PF00240.23^ubiquitin	sigP	RL40_TETTS	2.71e-14	Ubiquitin-60S ribosomal protein L40	GO:0003735^molecular_function^structural constituent of ribosome,GO:0005515^molecular_function^protein binding,GO:0005634^cellular_component^nucleus,GO:0005840^cellular_component^ribosome,GO:0006412^biological_process^translation
TRINITY_DN47161_c0_g1	5	Increased_Expression_Symbiont	-12.2416	2.25454e-05	PF13365.6^Trypsin_2	sigP	.		.	.
TRINITY_DN739_c0_g4	5	Increased_Expression_Symbiont	-11.5431	1.16145e-13	PF01436.21^NHL	sigP	LIN41_DANRE	1.58e-45	E3 ubiquitin-protein ligase TRIM71	GO:0000082^biological_process^G1/S transition of mitotic cell cycle,GO:0000209^biological_process^protein polyubiquitination,GO:0000932^cellular_component^P-body,GO:0004842^molecular_function^ubiquitin-protein transferase activity,GO:0005515^molecular_function^protein binding,GO:0008270^molecular_function^zinc ion binding,GO:0008543^biological_process^fibroblast growth factor receptor signaling p…
TRINITY_DN1745_c0_g1	5	Increased_Expression_Symbiont	-11.4218	7.84146e-14	PF04548.16^AIG1^PF07714.17^Pkinase_Tyr	sigP	IAN7_ARATH	1.17e-11	Immune-associated nucleotide-binding protein 7	GO:0004672^molecular_function^protein kinase activity,GO:0004674^molecular_function^protein serine/threonine kinase activity,GO:0004714^molecular_function^transmembrane receptor protein tyrosine kinase activity,GO:0005524^molecular_function^ATP binding,GO:0005525^molecular_function^GTP binding,GO:0005886^cellular_component^plasma membrane,GO:0006468^biological_process^protein phosphorylation,GO:0…
TRINITY_DN147784_c0_g1	5	Increased_Expression_Symbiont	-10.9225	0.0249761	.	sigP	.		.	.
TRINITY_DN11738_c1_g1	5	Increased_Expression_Symbiont	-10.9091	0.0300431	.	sigP	SEPT7_RAT	1.87e-22	Septin-7	GO:0000281^biological_process^mitotic cytokinesis,GO:0000777^cellular_component^condensed chromosome kinetochore,GO:0001725^cellular_component^stress fiber,GO:0003924^molecular_function^GTPase activity,GO:0005525^molecular_function^GTP binding,GO:0005634^cellular_component^nucleus,GO:0005819^cellular_component^spindle,GO:0005930^cellular_component^axoneme,GO:0005938^cellular_component^cell cortex…
TRINITY_DN224704_c0_g1	5	Increased_Expression_Symbiont	-10.7363	5.38363e-07	.	.	.		.	.
TRINITY_DN5077_c0_g1	5	Increased_Expression_Symbiont	-10.5579	6.26016e-10	PF04548.16^AIG1	sigP	IAN7_ARATH	3.03e-10	Immune-associated nucleotide-binding protein 7	GO:0005198^molecular_function^structural molecule activity,GO:0005525^molecular_function^GTP binding
TRINITY_DN143259_c0_g1	5	Increased_Expression_Symbiont	-10.3818	2.67876e-30	.	.	.		.	.
TRINITY_DN61539_c1_g1	5	Increased_Expression_Symbiont	-10.266	0.000862049	PF02816.18^Alpha_kinase	sigP	VWKA_DICDI	1.81e-10	Alpha-protein kinase vwkA	GO:0000281^biological_process^mitotic cytokinesis,GO:0000331^cellular_component^contractile vacuole,GO:0004672^molecular_function^protein kinase activity,GO:0004674^molecular_function^protein serine/threonine kinase activity,GO:0005516^molecular_function^calmodulin binding,GO:0005524^molecular_function^ATP binding,GO:0005737^cellular_component^cytoplasm,GO:0005829^cellular_component^cytosol,GO:00…
TRINITY_DN472392_c0_g1	5	Increased_Expression_Symbiont	-9.90011	0.000837556	.	sigP	.		.	.
TRINITY_DN13028_c1_g1	5	Increased_Expression_Symbiont	-9.85759	9.41755e-07	.	.	.		.	.
TRINITY_DN2791_c1_g1	5	Increased_Expression_Symbiont	-9.74829	1.13471e-05	PF00501.28^AMP-binding	sigP	ACBG2_CHICK	4.84e-121	Long-chain-fatty-acid--CoA ligase ACSBG2	GO:0003824^molecular_function^catalytic activity,GO:0003996^molecular_function^acyl-CoA ligase activity,GO:0004467^molecular_function^long-chain fatty acid-CoA ligase activity,GO:0005524^molecular_function^ATP binding,GO:0005737^cellular_component^cytoplasm,GO:0005739^cellular_component^mitochondrion,GO:0005829^cellular_component^cytosol,GO:0007275^biological_process^multicellular organism develo…
TRINITY_DN42758_c1_g2	5	Increased_Expression_Symbiont	-9.54699	1.77144e-05	PF05729.12^NACHT	sigP	NLRP3_MACMU	1.13e-09	NACHT, LRR and PYD domains-containing protein 3	GO:0002830^biological_process^positive regulation of type 2 immune response,GO:0005524^molecular_function^ATP binding,GO:0005576^cellular_component^extracellular region,GO:0005634^cellular_component^nucleus,GO:0005737^cellular_component^cytoplasm,GO:0005783^cellular_component^endoplasmic reticulum,GO:0006954^biological_process^inflammatory response,GO:0008134^molecular_function^transcription fact…
TRINITY_DN23438_c0_g1	5	Increased_Expression_Symbiont	-9.36168	0.00133933	.	.	.		.	.
TRINITY_DN13490_c0_g1	5	Increased_Expression_Symbiont	-9.2632	0.000655265	.	sigP	.		.	.
TRINITY_DN2200_c5_g1	5	Increased_Expression_Symbiont	-8.86224	7.96162e-05	.	sigP	.		.	.
TRINITY_DN18729_c0_g1	5	Increased_Expression_Symbiont	-8.72499	5.86237e-05	.	.	.		.	.
TRINITY_DN9624_c0_g1	5	Increased_Expression_Symbiont	-8.58887	7.88371e-05	PF00270.29^DEAD	sigP	BLM_DROME	1.4e-10	Bloom syndrome protein homolog	GO:0000070^biological_process^mitotic sister chromatid segregation,GO:0000228^cellular_component^nuclear chromosome,GO:0000403^molecular_function^Y-form DNA binding,GO:0000706^biological_process^meiotic DNA double-strand break processing,GO:0000722^biological_process^telomere maintenance via recombination,GO:0000723^biological_process^telomere maintenance,GO:0000724^biological_process^double-stra…
TRINITY_DN54_c9_g1	5	Increased_Expression_Symbiont	-8.4743	1.74983e-07	.	sigP	.		.	.
TRINITY_DN26424_c0_g1	5	Increased_Expression_Symbiont	-8.38952	0.000511511	.	sigP	.		.	.
TRINITY_DN37530_c0_g1	5	Increased_Expression_Symbiont	-8.25884	0.00934959	PF13445.6^zf-RING_UBOX	sigP	TRI56_BOVIN	3.26e-23	E3 ubiquitin-protein ligase TRIM56	GO:0004842^molecular_function^ubiquitin-protein transferase activity,GO:0005576^cellular_component^extracellular region,GO:0005737^cellular_component^cytoplasm,GO:0006869^biological_process^lipid transport,GO:0008270^molecular_function^zinc ion binding,GO:0008289^molecular_function^lipid binding,GO:0032608^biological_process^interferon-beta production,GO:0034340^biological_process^response to typ…
TRINITY_DN709_c0_g1	5	Increased_Expression_Symbiont	-8.0227	0.0314938	.	sigP	.		.	.
TRINITY_DN34778_c0_g1	5	Increased_Expression_Symbiont	-7.72309	0.0393257	PF00041.21^fn3	sigP	.		.	GO:0005515^molecular_function^protein binding
TRINITY_DN79927_c0_g3	5	Increased_Expression_Symbiont	-7.72179	0.00831913	.	sigP	.		.	.
TRINITY_DN916_c1_g2	5	Increased_Expression_Symbiont	-7.71598	0.02728	.	sigP	.		.	.
TRINITY_DN15306_c0_g1	5	Increased_Expression_Symbiont	-7.64806	0.0201688	.	.	.		.	.
TRINITY_DN137847_c3_g1	5	Increased_Expression_Symbiont	-7.59862	0.00838441	PF00530.18^SRCR	sigP	NETR_RAT	1.96e-58	Neurotrypsin	GO:0001530^molecular_function^lipopolysaccharide binding,GO:0001824^biological_process^blastocyst development,GO:0001833^biological_process^inner cell mass cell proliferation,GO:0003677^molecular_function^DNA binding,GO:0004252^molecular_function^serine-type endopeptidase activity,GO:0005044^molecular_function^scavenger receptor activity,GO:0005615^cellular_component^extracellular space,GO:000573…
TRINITY_DN23202_c0_g1	5	Increased_Expression_Symbiont	-7.53813	0.00145522	.	.	.		.	.
TRINITY_DN24452_c1_g1	5	Increased_Expression_Symbiont	-7.46855	0.02728	.	sigP	.		.	.
TRINITY_DN12218_c1_g1	5	Increased_Expression_Symbiont	-7.46523	0.0130698	.	sigP	.		.	.
TRINITY_DN4325_c2_g1	5	Increased_Expression_Symbiont	-7.44721	0.00934959	.	sigP	.		.	.
TRINITY_DN13849_c0_g2	5	Increased_Expression_Symbiont	-7.43001	0.0214681	.	.	.		.	.
TRINITY_DN18632_c3_g1	5	Increased_Expression_Symbiont	-7.33354	0.0199413	.	.	.		.	.
TRINITY_DN23569_c0_g1	5	Increased_Expression_Symbiont	-7.2394	0.02728	.	sigP	.		.	.
TRINITY_DN85113_c4_g1	5	Increased_Expression_Symbiont	-7.01702	0.00755128	.	.	.		.	.
TRINITY_DN4437_c1_g1	5	Increased_Expression_Symbiont	-6.99963	1.13471e-05	PF00041.21^fn3	sigP	PTPRD_MOUSE	3.51e-06	Receptor-type tyrosine-protein phosphatase delta	GO:0000139^cellular_component^Golgi membrane,GO:0001669^cellular_component^acrosomal vesicle,GO:0004725^molecular_function^protein tyrosine phosphatase activity,GO:0005102^molecular_function^signaling receptor binding,GO:0005515^molecular_function^protein binding,GO:0005794^cellular_component^Golgi apparatus,GO:0005829^cellular_component^cytosol,GO:0005886^cellular_component^plasma membrane,GO:00…
TRINITY_DN31720_c0_g1	5	Increased_Expression_Symbiont	-6.98879	0.000849856	.	sigP	.		.	.
TRINITY_DN14574_c0_g1	5	Increased_Expression_Symbiont	-6.78722	0.0340167	PF08477.13^Roc	sigP	.		.	GO:0003924^molecular_function^GTPase activity,GO:0005525^molecular_function^GTP binding
TRINITY_DN5156_c0_g2	5	Increased_Expression_Symbiont	-6.49631	0.000400092	.	.	.		.	.
TRINITY_DN445_c0_g2	5	Increased_Expression_Symbiont	-6.06044	0.00118146	.	.	.		.	.
TRINITY_DN8883_c1_g3	5	Increased_Expression_Symbiont	-5.54115	0.0288645	.	sigP	.		.	.
TRINITY_DN7139_c1_g3	5	Increased_Expression_Symbiont	-5.51652	0.00915135	.	sigP	.		.	.
TRINITY_DN781_c0_g2	5	Increased_Expression_Symbiont	-4.93532	0.0366926	.	sigP	.		.	.
TRINITY_DN5542_c0_g1	5	Increased_Expression_Symbiont	-4.85043	9.53284e-05	.	sigP	.		.	.
TRINITY_DN14754_c1_g1	5	Increased_Expression_Symbiont	-4.84124	0.00716264	.	sigP	.		.	.
TRINITY_DN53350_c0_g2	5	Increased_Expression_Symbiont	-4.81737	0.0452807	.	.	.		.	.
TRINITY_DN1020_c0_g1	5	Increased_Expression_Symbiont	-4.73977	0.00199904	.	sigP	.		.	.
TRINITY_DN12849_c0_g1	5	Increased_Expression_Symbiont	-4.56257	0.0374338	PF03184.19^DDE_1	sigP	TIGD2_MOUSE	8.79e-27	Tigger transposable element-derived protein 2	GO:0003676^molecular_function^nucleic acid binding,GO:0003677^molecular_function^DNA binding,GO:0005634^cellular_component^nucleus
TRINITY_DN16061_c0_g1	5	Increased_Expression_Symbiont	-4.01672	0.0149287	.	.	.		.	GO:0000398^biological_process^mRNA splicing, via spliceosome,GO:0005634^cellular_component^nucleus,GO:1990247^molecular_function^N6-methyladenosine-containing RNA binding
TRINITY_DN7078_c0_g1	5	Reduced_Expression_Symbiont	2.97159	0.0452807	.	.	.		.	.
TRINITY_DN23728_c0_g1	5	Reduced_Expression_Symbiont	3.52944	0.0397235	.	sigP	GVIN1_MOUSE	1.66e-73	Interferon-induced very large GTPase 1	GO:0005525^molecular_function^GTP binding,GO:0005634^cellular_component^nucleus,GO:0005829^cellular_component^cytosol
TRINITY_DN15704_c1_g1	5	Reduced_Expression_Symbiont	3.93954	0.0100287	.	sigP	GVIN1_MOUSE	3.36e-97	Interferon-induced very large GTPase 1	GO:0005525^molecular_function^GTP binding,GO:0005634^cellular_component^nucleus,GO:0005829^cellular_component^cytosol
TRINITY_DN8754_c0_g1	5	Reduced_Expression_Symbiont	4.0301	0.0340167	PF13920.6^zf-C3HC4_3	sigP	RNF8_DANRE	2.45e-14	E3 ubiquitin-protein ligase rnf8	GO:0000151^cellular_component^ubiquitin ligase complex,GO:0000781^cellular_component^chromosome, telomeric region,GO:0003682^molecular_function^chromatin binding,GO:0004842^molecular_function^ubiquitin-protein transferase activity,GO:0005634^cellular_component^nucleus,GO:0005829^cellular_component^cytosol,GO:0006302^biological_process^double-strand break repair,GO:0006303^biological_process^doubl…
TRINITY_DN67265_c1_g1	5	Reduced_Expression_Symbiont	4.26701	0.0230551	PF03564.15^DUF1759^PF05585.12^DUF1758	sigP	.		.	.
TRINITY_DN35530_c0_g1	5	Reduced_Expression_Symbiont	4.45656	6.14124e-08	.	sigP	.		.	.
TRINITY_DN15747_c0_g1	5	Reduced_Expression_Symbiont	4.67944	0.00838441	PF00685.27^Sulfotransfer_1	sigP	WSCD2_MOUSE	6.43e-10	WSC domain-containing protein 2	GO:0008146^molecular_function^sulfotransferase activity,GO:0016021^cellular_component^integral component of membrane
TRINITY_DN53753_c0_g1	5	Reduced_Expression_Symbiont	4.81985	0.0260354	.	sigP	AP5B1_XENTR	4.93e-07	AP-5 complex subunit beta-1	GO:0015031^biological_process^protein transport,GO:0016197^biological_process^endosomal transport,GO:0030119^cellular_component^AP-type membrane coat adaptor complex
TRINITY_DN72853_c0_g1	5	Reduced_Expression_Symbiont	4.89496	0.03078	.	.	.		.	.
TRINITY_DN11808_c33_g1	5	Reduced_Expression_Symbiont	5.01546	0.00755128	.	.	.		.	.
TRINITY_DN68015_c0_g1	5	Reduced_Expression_Symbiont	5.13114	0.0452807	PF13885.6^Keratin_B2_2	sigP	KRA47_HUMAN	5.48e-07	Keratin-associated protein 4-7	GO:0005829^cellular_component^cytosol,GO:0007568^biological_process^aging,GO:0031424^biological_process^keratinization,GO:0042633^biological_process^hair cycle,GO:0045095^cellular_component^keratin filament
TRINITY_DN33706_c1_g1	5	Reduced_Expression_Symbiont	5.2399	0.0413251	.	sigP	.		.	.
TRINITY_DN6182_c0_g2	5	Reduced_Expression_Symbiont	6.02459	0.02728	.	.	.		.	.
TRINITY_DN9504_c0_g1	5	Reduced_Expression_Symbiont	6.04834	0.002612	PF06119.14^NIDO	sigP	SNED1_HUMAN	5.35e-18	Sushi, nidogen and EGF-like domain-containing protein 1	GO:0005112^molecular_function^Notch binding,GO:0005509^molecular_function^calcium ion binding,GO:0005576^cellular_component^extracellular region,GO:0007160^biological_process^cell-matrix adhesion
TRINITY_DN18609_c0_g1	5	Reduced_Expression_Symbiont	6.08843	0.000837556	PF13516.6^LRR_6	sigP	NLRC3_HUMAN	7.55e-35	NLR family CARD domain-containing protein 3	GO:0000911^biological_process^cytokinesis by cell plate formation,GO:0005096^molecular_function^GTPase activator activity,GO:0005515^molecular_function^protein binding,GO:0005524^molecular_function^ATP binding,GO:0005635^cellular_component^nuclear envelope,GO:0005737^cellular_component^cytoplasm,GO:0005815^cellular_component^microtubule organizing center,GO:0005819^cellular_component^spindle,GO:0…
TRINITY_DN63_c1_g1	5	Reduced_Expression_Symbiont	6.18175	7.88371e-05	PF07714.17^Pkinase_Tyr	sigP	HT1_ARATH	1.89e-23	Serine/threonine/tyrosine-protein kinase HT1	GO:0004672^molecular_function^protein kinase activity,GO:0004674^molecular_function^protein serine/threonine kinase activity,GO:0004714^molecular_function^transmembrane receptor protein tyrosine kinase activity,GO:0005524^molecular_function^ATP binding,GO:0005525^molecular_function^GTP binding,GO:0005886^cellular_component^plasma membrane,GO:0006468^biological_process^protein phosphorylation,GO:0…
TRINITY_DN5241_c0_g1	5	Reduced_Expression_Symbiont	6.31359	0.0100874	PF13927.6^Ig_3	sigP	SCUB1_HUMAN	8.81e-12	Signal peptide, CUB and EGF-like domain-containing protein 1	GO:0004252^molecular_function^serine-type endopeptidase activity,GO:0005509^molecular_function^calcium ion binding,GO:0005615^cellular_component^extracellular space,GO:0005886^cellular_component^plasma membrane,GO:0006508^biological_process^proteolysis,GO:0006954^biological_process^inflammatory response,GO:0007512^biological_process^adult heart development,GO:0007596^biological_process^blood coag…
TRINITY_DN277_c2_g1	5	Reduced_Expression_Symbiont	6.55484	0.00616671	.	.	.		.	.
TRINITY_DN38121_c1_g1	5	Reduced_Expression_Symbiont	6.84705	0.039222	.	.	.		.	.
TRINITY_DN10832_c2_g1	5	Reduced_Expression_Symbiont	6.91369	0.0130698	.	.	.		.	.
TRINITY_DN6489_c1_g1	5	Reduced_Expression_Symbiont	6.99579	0.0185053	.	sigP	.		.	.
TRINITY_DN26273_c0_g2	5	Reduced_Expression_Symbiont	6.99815	0.0241339	.	sigP	.		.	GO:0005634^cellular_component^nucleus,GO:0005737^cellular_component^cytoplasm,GO:0006511^biological_process^ubiquitin-dependent protein catabolic process,GO:0016567^biological_process^protein ubiquitination,GO:0019941^biological_process^modification-dependent protein catabolic process,GO:0031386^molecular_function^protein tag,GO:0031625^molecular_function^ubiquitin protein ligase binding
TRINITY_DN32711_c0_g1	5	Reduced_Expression_Symbiont	7.00275	0.024379	PF13927.6^Ig_3	sigP	HMCN1_MOUSE	2.54e-24	Hemicentin-1	GO:0005509^molecular_function^calcium ion binding,GO:0005576^cellular_component^extracellular region,GO:0005604^cellular_component^basement membrane,GO:0005913^cellular_component^cell-cell adherens junction,GO:0005938^cellular_component^cell cortex,GO:0007049^biological_process^cell cycle,GO:0007156^biological_process^homophilic cell adhesion via plasma membrane adhesion molecules,GO:0007157^biol…
TRINITY_DN78838_c0_g6	5	Reduced_Expression_Symbiont	7.12058	0.0123352	.	.	.		.	.
TRINITY_DN29995_c0_g1	5	Reduced_Expression_Symbiont	7.31388	0.00616671	PF00531.22^Death	sigP	UBIQP_XENLA	7.2e-42	Polyubiquitin	GO:0005515^molecular_function^protein binding,GO:0005634^cellular_component^nucleus,GO:0005737^cellular_component^cytoplasm,GO:0007165^biological_process^signal transduction
TRINITY_DN35_c1_g1	5	Reduced_Expression_Symbiont	7.34622	4.26585e-12	PF13087.6^AAA_12	sigP	HELZ2_HUMAN	6.69e-72	Helicase with zinc finger domain 2	GO:0000184^biological_process^nuclear-transcribed mRNA catabolic process, nonsense-mediated decay,GO:0003677^molecular_function^DNA binding,GO:0003723^molecular_function^RNA binding,GO:0004386^molecular_function^helicase activity,GO:0004540^molecular_function^ribonuclease activity,GO:0005524^molecular_function^ATP binding,GO:0005654^cellular_component^nucleoplasm,GO:0005737^cellular_component^cyt…
TRINITY_DN193_c3_g2	5	Reduced_Expression_Symbiont	7.35352	0.00777523	.	sigP	.		.	.
TRINITY_DN2080_c3_g1	5	Reduced_Expression_Symbiont	7.41952	7.96162e-05	.	.	.		.	.
TRINITY_DN6063_c1_g1	5	Reduced_Expression_Symbiont	7.43978	0.00322756	PF00656.22^Peptidase_C14^PF05729.12^NACHT	sigP	NLRC4_XENTR	1.74e-07	NLR family CARD domain-containing protein 4	GO:0005524^molecular_function^ATP binding,GO:0005829^cellular_component^cytosol,GO:0006915^biological_process^apoptotic process,GO:0006954^biological_process^inflammatory response,GO:0016045^biological_process^detection of bacterium,GO:0042742^biological_process^defense response to bacterium,GO:0042981^biological_process^regulation of apoptotic process,GO:0045087^biological_process^innate immune …
TRINITY_DN16852_c2_g2	5	Reduced_Expression_Symbiont	7.52796	0.000463979	PF02799.15^NMT_C	sigP	NMT_CRYNE	9.38e-17	Glycylpeptide N-tetradecanoyltransferase	GO:0001302^biological_process^replicative cell aging,GO:0004379^molecular_function^glycylpeptide N-tetradecanoyltransferase activity,GO:0005829^cellular_component^cytosol,GO:0006499^biological_process^N-terminal protein myristoylation
TRINITY_DN6063_c0_g2	5	Reduced_Expression_Symbiont	7.57061	0.00103517	.	sigP	.		.	.
TRINITY_DN27323_c0_g1	5	Reduced_Expression_Symbiont	8.09013	0.0022285	PF04851.15^ResIII	sigP	HELZ2_HUMAN	2.33e-24	Helicase with zinc finger domain 2	GO:0000184^biological_process^nuclear-transcribed mRNA catabolic process, nonsense-mediated decay,GO:0003677^molecular_function^DNA binding,GO:0003723^molecular_function^RNA binding,GO:0004386^molecular_function^helicase activity,GO:0004540^molecular_function^ribonuclease activity,GO:0005524^molecular_function^ATP binding,GO:0005654^cellular_component^nucleoplasm,GO:0005737^cellular_component^cyt…
TRINITY_DN65570_c0_g1	5	Reduced_Expression_Symbiont	8.41456	0.00016738	PF13516.6^LRR_6	sigP	NLRC3_HUMAN	3.42e-38	NLR family CARD domain-containing protein 3	GO:0005515^molecular_function^protein binding,GO:0005524^molecular_function^ATP binding,GO:0005737^cellular_component^cytoplasm,GO:0005815^cellular_component^microtubule organizing center,GO:0005829^cellular_component^cytosol,GO:0007249^biological_process^I-kappaB kinase/NF-kappaB signaling,GO:0014067^biological_process^negative regulation of phosphatidylinositol 3-kinase signaling,GO:0032088^bio…
TRINITY_DN8355_c0_g1	5	Reduced_Expression_Symbiont	8.46893	0.000241318	.	sigP	.		.	.
TRINITY_DN27548_c0_g1	5	Reduced_Expression_Symbiont	8.47779	1.46757e-05	.	.	.		.	.
TRINITY_DN41910_c0_g1	5	Reduced_Expression_Symbiont	8.61103	0.00117507	PF03160.14^Calx-beta	sigP	NAC1_FELCA	9.81e-07	Sodium/calcium exchanger 1	GO:0005432^molecular_function^calcium:sodium antiporter activity,GO:0005509^molecular_function^calcium ion binding,GO:0005516^molecular_function^calmodulin binding,GO:0007154^biological_process^cell communication,GO:0016021^cellular_component^integral component of membrane,GO:0031226^cellular_component^intrinsic component of plasma membrane,GO:0035725^biological_process^sodium ion transmembrane t…
TRINITY_DN465174_c0_g1	5	Reduced_Expression_Symbiont	8.70716	0.000511511	.	sigP	.		.	.
TRINITY_DN1873_c1_g2	5	Reduced_Expression_Symbiont	8.90003	2.67939e-05	.	sigP	.		.	.
TRINITY_DN2738_c1_g1	5	Reduced_Expression_Symbiont	8.99548	1.63319e-06	PF02137.18^A_deamin	sigP	.		.	GO:0003723^molecular_function^RNA binding,GO:0004000^molecular_function^adenosine deaminase activity,GO:0006396^biological_process^RNA processing
TRINITY_DN150336_c1_g1	5	Reduced_Expression_Symbiont	9.75863	7.17103e-08	.	sigP	PR38B_DANRE	7.08e-10	Pre-mRNA-splicing factor 38B	GO:0006397^biological_process^mRNA processing,GO:0008380^biological_process^RNA splicing,GO:0071011^cellular_component^precatalytic spliceosome
TRINITY_DN26225_c0_g1	5	Reduced_Expression_Symbiont	9.80497	0.000270906	.	sigP	.		.	.
TRINITY_DN801_c15_g1	5	Reduced_Expression_Symbiont	9.84635	3.31977e-07	.	.	.		.	.
TRINITY_DN182729_c0_g1	5	Reduced_Expression_Symbiont	10.0257	0.015254	PF00412.22^LIM	sigP	FHL3_BOVIN	4e-10	Four and a half LIM domains protein 3	GO:0001725^cellular_component^stress fiber,GO:0003779^molecular_function^actin binding,GO:0005634^cellular_component^nucleus,GO:0030018^cellular_component^Z disc,GO:0030036^biological_process^actin cytoskeleton organization,GO:0046872^molecular_function^metal ion binding
TRINITY_DN18609_c0_g2	5	Reduced_Expression_Symbiont	10.6445	2.05674e-09	PF13516.6^LRR_6	sigP	NLRC3_HUMAN	3.12e-39	NLR family CARD domain-containing protein 3	GO:0005515^molecular_function^protein binding,GO:0005524^molecular_function^ATP binding,GO:0005737^cellular_component^cytoplasm,GO:0005815^cellular_component^microtubule organizing center,GO:0005829^cellular_component^cytosol,GO:0007249^biological_process^I-kappaB kinase/NF-kappaB signaling,GO:0014067^biological_process^negative regulation of phosphatidylinositol 3-kinase signaling,GO:0032088^bio…
TRINITY_DN1473_c1_g1	5	Reduced_Expression_Symbiont	12.3849	7.84146e-14	.	sigP	.		.	.
TRINITY_DN6514_c0_g1	5	Reduced_Expression_Symbiont	15.7831	0.02728	PF14704.6^DERM	sigP	DERM_BIOGL	2.75e-29	Dermatopontin	GO:0005576^cellular_component^extracellular region,GO:0007155^biological_process^cell adhesion

## Sheet: TableS6_NLRs_blastp
# Transcriptomic response of Mediterranean sponges upon encounter with symbiont microbial consortia.
# Angela Marulanda-Gomez, Martha Ribes, Sören Franzenburg, Ute Hentsche and Lucia Pita
Table S6. Blastp results of D. avara differentially expressed NLRs against Ephydatia muelleri (e-value < 1e−5)
Query	Subject	Score	Identities (Query length)	Percentage	Expect e-value	Query blast functional annotation	Subject blast functional annotation
TRINITY_DN18609_c0_g1_i5.p1	Em0002g725a	110	100/363 (466)	28	5e-26	NLRC3_HUMAN, NLR family CARD domain-containing protein 3	NALP5_MOUSENACHT, LRR and PYD domains-containing protein 5
TRINITY_DN18609_c0_g1_i6.p1	Em0002g725a	113	105/381 (571)	28	3e-26	NLRC3_HUMAN, NLR family CARD domain-containing protein 3	NALP5_MOUSENACHT, LRR and PYD domains-containing protein 5
TRINITY_DN18609_c0_g1_i2.p1	Em0002g660a	107	97/379 (516)	26	1e-24	NLRC3_HUMAN, NLR family CARD domain-containing protein 3	LRP1_HUMANNACHT, LRR and PYD domains-containing protein 1
TRINITY_DN18609_c0_g1_i14.p1	Em0002g725a	98.6	87/317 (317)	27	7e-23	NLRC3_HUMAN, NLR family CARD domain-containing protein 3	NALP5_MOUSENACHT, LRR and PYD domains-containing protein 5
TRINITY_DN18609_c0_g1_i11.p1	Em0002g660a	103	91/340 (647)	27	5e-23	NLRC3_HUMAN, NLR family CARD domain-containing protein 3	LRP1_HUMANNACHT, LRR and PYD domains-containing protein 1
TRINITY_DN18609_c0_g2_i1.p1	Em0001g2931a	97.4	95/362 (730)	26	7e-21	NLRC3_HUMAN, NLR family CARD domain-containing protein 3	NAL12_HUMANNACHT, LRR and PYD domains-containing protein 12
TRINITY_DN18609_c0_g2_i1.p2	Em0007g363a	28.5	24/82 (204)	29	1.5	NLRC3_HUMAN, NLR family CARD domain-containing protein 3	.
TRINITY_DN18609_c0_g2_i2.p1	Em0002g725a	103	96/356 (1192)	27	3e-22	NLRC3_HUMAN, NLR family CARD domain-containing protein 3	NALP5_MOUSENACHT, LRR and PYD domains-containing protein 5
TRINITY_DN18609_c0_g2_i2.p2	Em0007g363a	28.5	24/82 (257)	29	2.5	NLRC3_HUMAN, NLR family CARD domain-containing protein 3	.
TRINITY_DN18609_c0_g2_i2.p3	Em0005g1576a	28.9	14/47 (183)	30	0.67	NLRC3_HUMAN, NLR family CARD domain-containing protein 3	.
TRINITY_DN65570_c0_g1_i1.p1	Em0002g660a	112	92/347 (1501)	27	8e-25	NLRC3_HUMAN, NLR family CARD domain-containing protein 3	LRP1_HUMANNACHT, LRR and PYD domains-containing protein 1
TRINITY_DN65570_c0_g1_i2.p1	Em0001g2931a	58.9	37/149 (150)	25	4e-11	NLRC3_HUMAN, NLR family CARD domain-containing protein 3	NAL12_HUMANNACHT, LRR and PYD domains-containing protein 12
TRINITY_DN65570_c0_g1_i3.p1	Em0002g660a	110	92/347 (1519)	27	1e-24	NLRC3_HUMAN, NLR family CARD domain-containing protein 3	LRP1_HUMANNACHT, LRR and PYD domains-containing protein 1
TRINITY_DN6063_c1_g1_i4.p1	Em0002g532a	88.6	60/183 (205)	33	1e-20	NLRC4_XENTR, NLR family CARD domain-containing protein 4	NL1B2_MOUSENACHT, LRR and PYD domains-containing protein 1b allele 2
TRINITY_DN6063_c1_g1_i1.p1	Em0002g532a	90.5	60/183 (520)	33	3e-19	NLRC4_XENTR, NLR family CARD domain-containing protein 4	NL1B2_MOUSENACHT, LRR and PYD domains-containing protein 1b allele 2
TRINITY_DN6063_c1_g1_i3.p1	Em0003g156a	74.3	61/229 (249)	27	2e-15	NLRC4_XENTR, NLR family CARD domain-containing protein 4	CASP1_SPOFRCaspase-1
TRINITY_DN6063_c1_g1_i2.p1	Em0003g156a	73.9	61/229 (290)	27	4e-15	NLRC4_XENTR, NLR family CARD domain-containing protein 4	CASP1_SPOFRCaspase-1
TRINITY_DN42758_c1_g2_i2.p1	Em0003g1730a	88.2	47/141 (143)	33	2e-21	NLRP3_MACMU, NACHT, LRR and PYD domains-containing protein 3	NAL12_HUMANNACHT, LRR and PYD domains-containing protein 12

## Sheet: TableS7_DE_Aa
# Transcriptomic response of Mediterranean sponges upon encounter with symbiont microbial consortia.
# Angela Marulanda-Gomez, Martha Ribes, Sören Franzenburg, Ute Hentsche and Lucia Pita
Table S7. Differential Expression analysis for A. aerophoba at 5h as identified in edgeR (FDR p-value < 0.005 and log2|FC|≥2)
Gene ID	sampleA	sampleB	logFC	logCPM	PValue	FDR	H30625_Aa_Seawater_Consort.	H30630_Aa_Seawater_Consort.	H30632_Aa_Seawater_Consort.	H30635_Aa_Seawater_Consort.	H30647_Aa_Seawater_Consort.	H30610_Aa_Sym	H30634_Aa_Sym	H30646_Aa_Sym	H31689_Aa_Sym	H31693_Aa_Sym
TRINITY_DN146410_c5_g2	Seawater consortia	Symbiont consortia	7.62356	3.31916	1.23668e-35	7.31667e-31	3.304	1.513	2.34	2.474	2.488	0	0.274	0.091	0	0
TRINITY_DN163315_c3_g2	Seawater consortia	Symbiont consortia	5.20172	0.703295	5.55125e-15	1.64217e-10	3.294	1.953	3.403	2.388	3.271	0.088	0	0.233	0	0
TRINITY_DN151222_c0_g2	Seawater consortia	Symbiont consortia	6.24422	3.03219	1.29367e-12	2.55128e-08	3.536	1.453	2.255	3.553	3.122	0	0	0.01	0.086	0
TRINITY_DN141688_c0_g4	Seawater consortia	Symbiont consortia	5.83133	3.76062	4.3421e-08	0.00064224	35.416	11.561	38.074	66.474	0.654	1.082	0.46	0.355	0.343	0.118
TRINITY_DN145153_c8_g4	Seawater consortia	Symbiont consortia	6.8263	-0.312975	8.19233e-08	0.000969382	2.116	0.731	2.425	1.786	0.496	0	0	0	0	0
TRINITY_DN164904_c0_g1	Seawater consortia	Symbiont consortia	5.59519	5.59946	2.53874e-07	0.00218881	454.27	51.262	191.932	555.646	91.113	12.522	16.457	65.008	47.684	12.352
TRINITY_DN143075_c0_g3	Seawater consortia	Symbiont consortia	3.33996	-0.233225	2.58969e-07	0.00218881	0.869	0.471	0.606	0.621	0.446	0.049	0.108	0.051	0.054	0
TRINITY_DN169091_c1_g1	Seawater consortia	Symbiont consortia	3.19893	0.175104	3.10195e-07	0.00220488	0.164	0.19	0.51	0.258	0.149	0	0.039	0	0.021	0.02
TRINITY_DN170493_c1_g2	Seawater consortia	Symbiont consortia	9.22059	1.80351	3.5198e-07	0.00220488	1.459	1.042	1.297	0	1.893	0	0	0	0	0
TRINITY_DN140788_c1_g4	Seawater consortia	Symbiont consortia	9.69052	2.25319	3.72673e-07	0.00220488	1.468	0.771	1.17	0	2.21	0	0	0	0	0
TRINITY_DN166677_c3_g2	Seawater consortia	Symbiont consortia	6.34876	-0.652101	6.47192e-07	0.00348095	0.058	0.541	0.213	0.363	0.684	0	0	0	0	0

## Sheet: TableS8_DEGs_Annotation_Aa
# Transcriptomic response of Mediterranean sponges upon encounter with symbiont microbial consortia.
# Angela Marulanda-Gomez, Martha Ribes, Sören Franzenburg, Ute Hentsche and Lucia Pita
Table S8. Annotation of DEGs in A. aerophoba as identified in edgeR (FDR p-value < 0.005 and log2|FC|≥2)
Gene ID	TimePoint_h	ChangeDirection	log2FC	padj	Pfam	sigP	blastPUniprot	e-value	blastpDescription	Goannotation
TRINITY_DN140788_c1_g4	5	Reduced_Expression_Symbiont	9.69052	0.00220488	.	sigP	.		.	.
TRINITY_DN141688_c0_g4	5	Reduced_Expression_Symbiont	5.83133	0.00064224	.	sigP	.		.	.
TRINITY_DN143075_c0_g3	5	Reduced_Expression_Symbiont	3.33996	0.00218881	.	sigP	.		.	.
TRINITY_DN145153_c8_g4	5	Reduced_Expression_Symbiont	6.8263	0.000969382	.	.	.		.	.
TRINITY_DN146410_c5_g2	5	Reduced_Expression_Symbiont	7.62356	7.31667e-31	PF00069.25^Pkinase	sigP	YTYK2_DICDI	1.33e-23	Probable tyrosine-protein kinase DDB_G0283397	GO:0004672^molecular_function^protein kinase activity,GO:0004715^molecular_function^non-membrane spanning protein tyrosine kinase activity,GO:0005524^molecular_function^ATP binding,GO:0006468^biological_process^protein phosphorylation
TRINITY_DN151222_c0_g2	5	Reduced_Expression_Symbiont	6.24422	2.55128e-08	.	sigP^Tm1	.		.	.
TRINITY_DN163315_c3_g2	5	Reduced_Expression_Symbiont	5.20172	1.64217e-10	PF01436.21^NHL	sigP	LIN41_XENTR	4.88e-14	E3 ubiquitin-protein ligase TRIM71	GO:0000082^biological_process^G1/S transition of mitotic cell cycle,GO:0000209^biological_process^protein polyubiquitination,GO:0000932^cellular_component^P-body,GO:0003723^molecular_function^RNA binding,GO:0003729^molecular_function^mRNA binding,GO:0004842^molecular_function^ubiquitin-protein transferase activity,GO:0005515^molecular_function^protein binding,GO:0005737^cellular_component^cytopla…
TRINITY_DN164904_c0_g1	5	Reduced_Expression_Symbiont	5.59519	0.00218881	.	sigP^Tm1	.		.	.
TRINITY_DN166677_c3_g2	5	Reduced_Expression_Symbiont	6.34876	0.00348095	.	.	.		.	.
TRINITY_DN169091_c1_g1	5	Reduced_Expression_Symbiont	3.19893	0.00220488	.	sigP	ALP1_ARATH	2.59e-07	Protein ANTAGONIST OF LIKE HETEROCHROMATIN PROTEIN 1	GO:0003682^molecular_function^chromatin binding,GO:0004518^molecular_function^nuclease activity,GO:0005634^cellular_component^nucleus,GO:0031936^biological_process^negative regulation of chromatin silencing,GO:0035098^cellular_component^ESC/E(Z) complex,GO:0035102^cellular_component^PRC1 complex,GO:0046872^molecular_function^metal ion binding
TRINITY_DN170493_c1_g2	5	Reduced_Expression_Symbiont	9.22059	0.00220488	.	sigP	.		.	.
